# Supplementary material for: From Flames to the Ocean: Biomass Burning Aerosols Are Associated With Changes in Prokaryotic Communities in the Mediterranean Sea
Source: Environ Microbiol. 2026 Mar 30;28(4):e70267. doi: 10.1111/1462-2920.70267 (PMC13036370; doi:10.1111/1462-2920.70267)
Supplement: Supplementary file 2 — Table S1: Ash deposition and fluxes. [file EMI-28-e70267-s001.xlsx]

## Sheet: Feuil1
Supplementary table 1 - Ash deposition and fluxes
			Minicosm set	g ash in wet deposition	g ash m-2	mg ash L⁻¹
			"Plankton community"	0	0	0
				1	2.8	3.3
				2.55	7.1	8.5
				5.53	15.4	18.4
				7.62	21.2	25.4
			"Bacterioplankton only"	0	0	0
				6.7	18.6	22.3
				7.03	19.5	23.4
				7.43	20.6	24.7
